# Supplementary material for: Single‐cell RNA sequencing and lipidomics reveal cell and lipid dynamics of fat infiltration in skeletal muscle
Source: J Cachexia Sarcopenia Muscle. 2020 Nov 27;12(1):109–29. doi: 10.1002/jcsm.12643 (PMC7890272; doi:10.1002/jcsm.12643)
Supplement: Supplementary file 2 — Table S1 Supporting Information [file JCSM-12-109-s002.xlsx]

## Sheet: Abbreviations
Abbrev.	The full name
ACCA	Acyl Carnitine
Acp5	acid phosphatase 5, tartrate resistant
Acsl	Acyl-CoA synthetase long-chain
Acsl1	acyl-CoA synthetase long chain family member 1
Adgre1	adhesion G protein-coupled receptor E1
Adipoq	adiponectin, C1Q and collagen domain containing
Agpat2	1-acylglycerol-3-phosphate O-acyltransferase 2
AKT	AKT serine/threonine kinase 1
APCs	antigen-presentingc ells
ATP	adenosine triphosphate
BAT	brown adipose tissue
BMD	bone mineral density
Ccl6	chemokine (C-C motif) ligand 6
Cd14	CD14 antigen
Cd140a	platelet derived growth factor receptor alpha
Cd19	CD19 antigen
Cd28	CD28 antigen
CD34	CD34 antigen
Cd38	CD38 antigen
CD68	CD68 antigen
Cebpa	CCAAT enhancer binding protein alpha
Cenpf	centromere protein F
CER	Ceramides
CERG1	Simple Glc Series
CERG2	Simple Glc Series
CL	Cardiolipin
Clec12a	C-type lectin domain family 12, member a
CO	Coenzyme
Col12al	collagen, type XII, alpha 1
Col16a1	collagen, type XVI, alpha 1
Col1a1	collagen, type I, alpha 1
Col1a2	collagen, type I, alpha 2
Col3a1	collagen, type III, alpha 1
Col5a1	collagen type V alpha 1 chain
Col8al	collagen, type VIII, alpha 1
Cox5	cytochrome c oxidase subunit V
Cre	cre-recombinase
Csf1r	colony stimulating factor 1 receptor
Cthrc1	collagen triple helix repeat containing 1
CTX	cardiotoxin
Cxcl3	chemokine (C-X-C motif) ligand 3
DEGs	differentially expressed genes
DG	Diglyceride
DHA	Docosahexaenoic Acid
Dlk1	delta like non-canonical Notch ligand 1
DMD	Duchenne muscular dystrophy
DMEM	dulbecco's modified eagle medium
DPI	days post injection
ECM	extra cellular matrix
Ecs	endothelial cells
EPA	Eicosapentaenoic Acid
eWAT	epididymal white adipose tissue
FA	Fatty Acid
Fabp4	fatty acid binding protein 4
FACS	fluorescence activated cell sorting
FAPs	fibro/adipogenic progenitors
Fasn	fatty acid synthase
FBS	fetal bovine serum
Foxo1	forkhead box O1
FSHD	facio scapulo humeral muscular dystrophy
GAP	GTPase-activating proteins
GEF	guanine nucleotide exchange factors
GLY	glycerol
GO	GeneOntology
Gpd1	glycerol-3-phosphate dehydrogenase 1
GPs	glycero phospholipids
Gzma	granzyme A
H&E	hematoxylin-eosin staining
H2-Eb1	histocompatibility 2, class II antigen E beta
Il7r	interleukin 7 receptor
IMAT	intramuscular fat
iWAT	inguinal white adipose tissue
KEGG	Kyoto Encyclopediaof Genesand Genomes
Klf4	Kruppel like factor 4
LC-MS/MS	Liquid chromatography-mass spectrometry/mass spectrometry
Lep	leptin
LGMD2B	Limb-girdle muscular dystrophy type 2B
LPC	Lysophosphatidylcholine
LPE	Lysophosphatidylethanolamine
LPG	Lysophosphatidylglycerol
LPI	Lysophosphatidylinositol
Lpin1	lipin 1
LPS	Lysophosphatidylserine
Ly6a	lymphocyte antigen 6 complex, locus A
MACS	Magnetic cell sorting
MDI	Diphenyl-methane-diisocyanate
MDXmice	C57BL/1010ScSn-Dmdmdx mice
Mfap4	microfibrillar-associated protein 4
MGDG	Monogalactosyldiacylglycerol
Mki67	marker of proliferation Ki-67
mT/mG	membrane-targeted tandem dimer Tomato/membrane‐targeted green fluorescent protein
mt-Atp6	ATP synthase 6, mitochondrial
mt-Co2	cytochrome c oxidase II, mitochondrial
mt-Co3	cytochrome c oxidase III, mitochondrial
Mtor	mechanistic target of rapamycin kinase
MUFAs	monoun saturated fatty acids
MuSCs	skeletal muscle stem cells
Myf5	myogenic factor 5
Myl9	myosin light chain 9
Myod1	myogenic differentiation 1
MΦ	macrophage
NK	natural kille rcells
Osr1	odd-skipped related transcription factor 1
PA	Phosphatidic Acid
PC	Phosphatidylcholine
PCA	principle component analysis
Pdgfra	platelet derived growth factor receptor alpha
PE	Phosphatidylethanolamine
Pecam1	platelet/endothelial cell adhesion molecule 1
Peg3	paternally expressed 3
Pf4	platelet factor 4
PG	Phosphatidylglycerol
PHSM	Phytosphingosine
PI	Phosphatidylinositol
PI3K	phosphatidylinositol 3-kinase
PICs	PW1+(Peg3) interstitial cells
PIP	Phosphatidylinositol
PKCβ	protein kinase C beta
Plin1	perilipin 1
PLS-DA	partial least-squares-discriminant analysis
Postn	periostin
Ppara	peroxisome proliferator activated receptor alpha
Pparg	peroxisome proliferator activated receptor gamma
Ppargc1a	peroxisome proliferative activated receptor, gamma, coactivator 1 alpha
PPARs	peroxisome proliferator activated receptor
Prdm16	PR domain containing 16
Prkaa1	protein kinase, AMP-activated, alpha 1 catalytic subunit
PS	Phosphatidylserine
Psmb2	proteasome 20S subunit beta 2
Psmb4	proteasome 20S subunit beta 4
PUFAs	polyun saturated fatty acids
PW1	aliase for Peg3 gene
QC	Quality Control
Retn	resistin
ROS	Reactive oxygen species
Rpl10-ps3	ribosomal protein L10, pseudogene 3
Rpl13-ps3	ribosomal protein L13, pseudogene 3
Rpl18-ps3	ribosomal protein L18, pseudogene 3
Rpl23a-ps3	ribosomal protein L23A, pseudogene 3
Rpl9-ps6	ribosomal protein L9, pseudogene 6
Rps27rt	ribosomal protein S27, retrogene
RT	Room temperature
Scd1	stearoyl-Coenzyme A desaturase 1
scRNA-seq	single-cell RNA sequencing
Scx	scleraxis bHLH transcription factor
SEM	Standard Error of Mean
SFAs	saturated fatty acids
Slc2a4	solute carrier family 2 (facilitated glucose transporter), member 4
SM	Sphingomyelin
SO	Sphingosine
SQDG	Sulfoquinovosyldiacylglycerol
Stk11	serine/threonine kinase 11
TA	tibialis anterior
TAG	Triglyceride
Tagln	transgelin
Tcf4	transcription factor 4
Tnmd	tenomodulin
TPM	Transcripts PerKilobase Million
t-SNE	t-distributed stochastic neighbor embedding
UCP1	uncoupling protein 1
Ucp2	uncoupling protein 2
Ucp3	uncoupling protein 3
UMI	Unique molecular identifier
Vcp	valosin containing protein
VIP	variable influenceon projection
WNT	wingless-type mouse mammary tumor virus integration site family
Zfp423	zinc finger protein 423
