# Supplementary material for: Single‐cell RNA sequencing and lipidomics reveal cell and lipid dynamics of fat infiltration in skeletal muscle
Source: J Cachexia Sarcopenia Muscle. 2020 Nov 27;12(1):109–29. doi: 10.1002/jcsm.12643 (PMC7890272; doi:10.1002/jcsm.12643)
Supplement: Supplementary file 3 — Table S2 Supporting Information [file JCSM-12-109-s003.xlsx]

## Sheet: Sheet1
Gene		Realtime PCR primer sequences
Ucp1	F	AGGCTTCCAGTACCATTAGGT
	R	CTGAGTGAGGCAAAGCTGATTT
Cidea	F	TGACATTCATGGGATTGCAGAC
	R	GGCCAGTTGTGATGACTAAGAC
Prdm16	F	CCACCAGCGAGGACTTCAC
	R	GGAGGACTCTCGTAGCTCGAA
Pgc1a	F	TATGGAGTGACATAGAGTGTGCT
	R	CCACTTCAATCCACCCAGAAAG
Ppara	F	AGAGCCCCATCTGTCCTCTC
	R	ACTGGTAGTCTGCAAAACCAAA
Pparg	F	TCGCTGATGCACTGCCTATG
	R	GAGAGGTCCACAGAGCTGATT
Adipoq	F	TGTTCCTCTTAATCCTGCCCA
	R	CCAACCTGCACAAGTTCCCTT
Leptin	F	GAGACCCCTGTGTCGGTTC
	R	CTGCGTGTGTGAAATGTCATTG
Scd1	F	CGCTGGCACATCAACTTCAC
	R	AGGAACTCAGAAGCCCAAAGC
Ucp2	F	ACACAGCCTTCTGCACTCC
	R	CCCGATCCCCTCGATTTTCC
Ucp3	F	ACCCGATACATGAACGCTCC
	R	TCATCACGTTCCAAGCTCCC
Cox5a	F	TTCAAGGTTACTTCGCGGAGT
	R	CGGGACTAGATTAGGGTCTTCC
Myog	F	TGCCCAGTGAATGCAACTCC
	R	TTGGGCATGGTTTCGTCTGG
Myod	F	GGCTACGACACCGCCTACTA
	R	CGACTCTGGTGGTGCATCTG
