# Supplementary material for: Single‐cell RNA sequencing and lipidomics reveal cell and lipid dynamics of fat infiltration in skeletal muscle
Source: J Cachexia Sarcopenia Muscle. 2020 Nov 27;12(1):109–29. doi: 10.1002/jcsm.12643 (PMC7890272; doi:10.1002/jcsm.12643)
Supplement: Supplementary file 4 — Table S3 Supporting Information [file JCSM-12-109-s004.xlsx]

## Sheet: Supplementary Table 3-top20mark
	p_val	avg_logFC	pct.1	pct.2	p_val_adj	cluster	gene
1	0	3.31208	0.953	0.508	0	Myeloid-derived cells	Lyz2
2	0	3.28117	0.916	0.661	0	Myeloid-derived cells	Apoe
3	0	2.94194	0.714	0.197	0	Myeloid-derived cells	C1qb
4	0	2.9122	0.642	0.164	0	Myeloid-derived cells	C1qa
5	0	2.55663	0.658	0.086	0	Myeloid-derived cells	C1qc
6	0	2.51261	0.982	0.581	0	Myeloid-derived cells	Lgals3
7	0	2.48572	0.64	0.096	0	Myeloid-derived cells	Pf4
8	0	2.41693	0.986	0.279	0	Myeloid-derived cells	Ctss
9	0	2.3693	0.707	0.085	0	Myeloid-derived cells	Ms4a7
10	0	2.34581	0.981	0.686	0	Myeloid-derived cells	Ctsb
11	0	2.19629	0.989	0.721	0	Myeloid-derived cells	Psap
12	0	2.15492	0.96	0.161	0	Myeloid-derived cells	Cd68
13	0	2.07122	0.912	0.106	0	Myeloid-derived cells	Ms4a6c
14	0	2.04973	0.913	0.464	0	Myeloid-derived cells	Lgmn
15	0	1.93593	0.767	0.084	0	Myeloid-derived cells	Trem2
16	0	1.90537	0.787	0.075	0	Myeloid-derived cells	Aif1
17	0	1.87953	0.758	0.268	0	Myeloid-derived cells	Cd74
18	0	1.85283	0.801	0.11	0	Myeloid-derived cells	Wfdc17
19	1.71e-229	1.92445	0.582	0.215	9.49e-225	Myeloid-derived cells	H2-Ab1
20	6.78e-218	2.05726	0.73	0.47	3.76e-213	Myeloid-derived cells	Selenop
21	0	4.36239	0.999	0.317	0	Fibroblast/FAPs	Col1a1
22	0	4.23836	0.999	0.339	0	Fibroblast/FAPs	Col1a2
23	0	4.12429	1	0.347	0	Fibroblast/FAPs	Col3a1
24	0	3.85794	0.999	0.284	0	Fibroblast/FAPs	Sparc
25	0	3.49936	0.991	0.168	0	Fibroblast/FAPs	Postn
26	0	3.33227	0.998	0.181	0	Fibroblast/FAPs	Bgn
27	0	3.27314	0.983	0.063	0	Fibroblast/FAPs	Dcn
28	0	3.11039	0.967	0.069	0	Fibroblast/FAPs	Meg3
29	0	3.00901	0.996	0.083	0	Fibroblast/FAPs	Fstl1
30	0	2.85062	0.999	0.107	0	Fibroblast/FAPs	Serpinh1
31	0	2.77702	0.999	0.091	0	Fibroblast/FAPs	Col5a2
32	0	2.69841	0.997	0.271	0	Fibroblast/FAPs	Fn1
33	0	2.65769	0.862	0.072	0	Fibroblast/FAPs	Mgp
34	0	2.53316	0.991	0.066	0	Fibroblast/FAPs	Col6a3
35	0	2.49757	0.993	0.059	0	Fibroblast/FAPs	Fbn1
36	0	2.49332	0.942	0.046	0	Fibroblast/FAPs	Mfap5
37	0	2.48959	0.991	0.057	0	Fibroblast/FAPs	Col6a1
38	0	2.44624	0.99	0.064	0	Fibroblast/FAPs	Col5a1
39	0	2.3682	0.988	0.05	0	Fibroblast/FAPs	Fbln2
40	0	2.31492	0.935	0.042	0	Fibroblast/FAPs	Aspn
41	0	3.93182	0.935	0.038	0	NK cells	Gzma
42	0	2.7763	0.974	0.045	0	NK cells	Nkg7
43	0	2.73262	0.985	0.321	0	NK cells	AW112010
44	0	2.54297	0.798	0.023	0	NK cells	Xcl1
45	0	2.54027	0.957	0.108	0	NK cells	Ccl5
46	0	2.45873	0.946	0.077	0	NK cells	Ctla2a
47	0	2.24472	0.955	0.042	0	NK cells	Il2rb
48	0	2.23544	0.948	0.111	0	NK cells	Ms4a4b
49	0	2.15391	0.878	0.019	0	NK cells	Klre1
50	0	2.15118	0.417	0.006	0	NK cells	Klra4
51	0	1.99304	0.904	0.087	0	NK cells	Klrk1
52	0	1.9407	0.879	0.038	0	NK cells	Ctsw
53	0	1.88686	0.864	0.075	0	NK cells	Klrd1
54	0	1.86932	0.541	0.02	0	NK cells	Gzmb
55	0	1.73594	0.686	0.016	0	NK cells	Prf1
56	0	1.71608	0.923	0.339	0	NK cells	Vps37b
57	0	1.70369	0.755	0.055	0	NK cells	Serpinb6b
58	0	1.66235	0.851	0.072	0	NK cells	Ptprcap
59	0	1.63976	0.7	0.009	0	NK cells	Ncr1
60	0	1.63003	0.428	0.006	0	NK cells	Klra8
61	0	2.38055	0.873	0.016	0	T lymphocytes	Cd3g
62	0	2.3785	0.89	0.054	0	T lymphocytes	Trbc2
63	0	2.26797	0.847	0.017	0	T lymphocytes	Cd3d
64	0	1.84664	0.703	0.023	0	T lymphocytes	Trac
65	0	1.58146	0.644	0.005	0	T lymphocytes	Cd3e
66	0	1.4121	0.538	0.008	0	T lymphocytes	Bcl11b
67	0	1.39976	0.559	0.023	0	T lymphocytes	Lat
68	4.59e-285	1.89282	0.504	0.024	2.55e-280	T lymphocytes	Icos
69	1.3e-213	1.74087	0.797	0.113	7.2e-209	T lymphocytes	Ltb
70	7.99e-172	1.28804	0.703	0.103	4.43e-167	T lymphocytes	Lck
71	8.88e-166	1.33118	0.712	0.113	4.92e-161	T lymphocytes	Skap1
72	7.97e-119	1.74213	0.725	0.186	4.42e-114	T lymphocytes	Il7r
73	6.59e-118	1.4885	0.78	0.193	3.65e-113	T lymphocytes	Ms4a4b
74	1.11e-103	1.43855	0.907	0.393	6.16e-99	T lymphocytes	Vps37b
75	1.43e-96	1.42215	0.758	0.262	7.95e-92	T lymphocytes	Ets1
76	8.08e-91	1.37699	0.576	0.131	4.48e-86	T lymphocytes	Cd69
77	9.71e-75	1.57097	0.508	0.118	5.38e-70	T lymphocytes	Trbc1
78	2.14e-59	1.27733	0.775	0.476	1.19e-54	T lymphocytes	Smad7
79	1.67e-51	1.4383	0.326	0.071	9.27e-47	T lymphocytes	Ikzf2
80	2.93e-31	1.43824	0.492	0.204	1.62e-26	T lymphocytes	Ccl5
81	0	5.47054	0.886	0.018	0	Neutrophils	S100a9
82	0	4.8288	0.824	0.027	0	Neutrophils	S100a8
83	0	3.13789	0.876	0.03	0	Neutrophils	Hdc
84	0	2.93127	0.658	0.022	0	Neutrophils	Acod1
85	0	2.51725	0.746	0.038	0	Neutrophils	Trem1
86	6.73e-284	2.8862	0.808	0.075	3.73e-279	Neutrophils	Il1r2
87	6.37e-231	2.54108	0.632	0.052	3.53e-226	Neutrophils	Hcar2
88	5.78e-218	2.73138	0.601	0.048	3.2e-213	Neutrophils	Slpi
89	7.48e-173	2.67901	0.731	0.11	4.15e-168	Neutrophils	Slc7a11
90	5.4e-162	3.59374	0.99	0.33	2.99e-157	Neutrophils	Il1b
91	2.43e-153	2.76267	0.839	0.187	1.35e-148	Neutrophils	Clec4e
92	1.85e-121	2.72175	1	0.711	1.03e-116	Neutrophils	Srgn
93	2.36e-108	2.68143	0.855	0.314	1.31e-103	Neutrophils	Ptgs2
94	3.38e-99	3.19757	0.907	0.47	1.87e-94	Neutrophils	Cxcl2
95	1.51e-63	2.93247	0.782	0.403	8.38e-59	Neutrophils	Ccl3
96	1.53e-50	2.92188	0.337	0.067	8.46e-46	Neutrophils	G0s2
97	4.32e-50	2.55562	0.674	0.348	2.39e-45	Neutrophils	Ccrl2
98	2.13e-49	2.40202	0.741	0.441	1.18e-44	Neutrophils	Cd14
99	1.44e-32	2.37969	0.57	0.319	8.01e-28	Neutrophils	Tnf
100	3.56e-15	2.387	0.565	0.457	1.97e-10	Neutrophils	Ccl4
101	3.98e-99	1.55124	0.282	0.014	2.2e-94	SMSCs	Actn3
102	5.8e-84	1.71026	0.282	0.017	3.22e-79	SMSCs	Ttn
103	2.92e-63	1.44272	0.684	0.169	1.62e-58	SMSCs	Crip2
104	4.57e-51	2.41815	0.393	0.062	2.53e-46	SMSCs	Des
105	3.09e-49	2.3244	0.752	0.25	1.71e-44	SMSCs	Tpm2
106	8.75e-43	1.35727	0.906	0.68	4.85e-38	SMSCs	Slc25a4
107	9.48e-33	2.58659	0.795	0.49	5.26e-28	SMSCs	Tpm1
108	2.06e-30	1.89816	0.581	0.211	1.14e-25	SMSCs	Acta2
109	5.2e-28	1.66062	0.427	0.122	2.88e-23	SMSCs	Cryab
110	9.53e-28	1.03709	0.684	0.267	5.28e-23	SMSCs	Cavin3
111	2.07e-26	1.38544	0.812	0.714	1.15e-21	SMSCs	Ppp1r14b
112	3.4e-26	1.37511	0.53	0.19	1.89e-21	SMSCs	Hspb1
113	1.61e-22	1.22864	0.598	0.323	8.94e-18	SMSCs	Cfl2
114	9.86e-20	1.00123	0.812	0.526	5.47e-15	SMSCs	Tuba1a
115	1.08e-19	1.42941	0.863	0.819	6.01e-15	SMSCs	Aldoa
116	8.7e-14	1.34111	0.393	0.159	4.83e-09	SMSCs	Tagln
117	1.05e-11	1.82261	0.291	0.109	5.82e-07	SMSCs	Eno3
118	5.1e-09	0.990891	0.453	0.264	0.000282695	SMSCs	Gng11
119	0.000420734	2.30451	0.274	0.183	1	SMSCs	Cdkn1c
120	0.00122715	2.04345	0.265	0.176	1	SMSCs	Fabp4
121	0	3.2264	1	0.027	0	APCs	Ccr7
122	0	2.29861	0.933	0.018	0	APCs	Il4i1
123	5.76e-130	1.8896	0.853	0.088	3.2e-125	APCs	Cacnb3
124	3.69e-113	2.82534	0.96	0.142	2.05e-108	APCs	Tbc1d4
125	2.04e-74	1.76913	0.96	0.212	1.13e-69	APCs	Samsn1
126	3.97e-71	1.77017	0.573	0.066	2.2e-66	APCs	Zmynd15
127	7.49e-64	1.84044	1	0.356	4.15e-59	APCs	Relb
128	8.22e-64	2.18645	1	0.325	4.56e-59	APCs	Traf1
129	9.88e-59	2.61874	0.987	0.413	5.48e-54	APCs	Tmem123
130	4.37e-57	2.06189	0.907	0.207	2.43e-52	APCs	Ccl5
131	1.34e-52	2.31004	0.827	0.234	7.41e-48	APCs	Fscn1
132	5.9e-51	1.69302	0.933	0.351	3.27e-46	APCs	Etv3
133	5.98e-48	1.8453	1	0.738	3.32e-43	APCs	Lsp1
134	7.65e-47	1.87191	0.973	0.604	4.24e-42	APCs	Syngr2
135	4.86e-45	1.78345	0.987	0.694	2.7e-40	APCs	Map4k4
136	4.83e-43	1.88335	0.933	0.429	2.68e-38	APCs	Tmem176a
137	2.95e-40	1.86146	0.96	0.369	1.64e-35	APCs	H2-Eb1
138	3.44e-37	1.70831	0.96	0.384	1.91e-32	APCs	H2-Aa
139	4.47e-35	2.03695	1	0.881	2.48e-30	APCs	Cst3
140	3.84e-32	1.74086	0.587	0.139	2.13e-27	APCs	Serpinb6b
141	0	4.54452	0.927	0.006	0	B lymphocytes	Igkc
142	0	3.38523	1	0.011	0	B lymphocytes	Cd79a
143	0	2.81116	0.854	0.01	0	B lymphocytes	Ly6d
144	0	2.64154	0.659	0.003	0	B lymphocytes	Iglc2
145	0	2.53327	0.439	0.001	0	B lymphocytes	Iglc1
146	0	2.33498	0.878	0.003	0	B lymphocytes	Ighd
147	0	2.21973	0.683	0.001	0	B lymphocytes	Fcmr
148	0	2.14757	0.732	0.002	0	B lymphocytes	Ms4a1
149	5.27e-143	2.18481	0.805	0.034	2.92e-138	B lymphocytes	Ccr7
150	1.4e-113	2.36474	0.707	0.035	7.77e-109	B lymphocytes	Gm8369
151	1.77e-107	1.86215	0.659	0.032	9.81e-103	B lymphocytes	Bank1
152	1.7e-95	2.52329	0.854	0.067	9.41e-91	B lymphocytes	Cd79b
153	5.78e-86	1.66602	0.561	0.029	3.2e-81	B lymphocytes	H2-Ob
154	3.01e-43	2.47984	0.976	0.246	1.67e-38	B lymphocytes	Ebf1
155	1.32e-41	2.71954	0.951	0.248	7.29e-37	B lymphocytes	Ighm
156	1.68e-35	1.82418	0.78	0.152	9.3e-31	B lymphocytes	Satb1
157	8.1e-26	1.67548	0.512	0.086	4.49e-21	B lymphocytes	Ralgps2
158	5.68e-20	1.7315	0.927	0.641	3.15e-15	B lymphocytes	Stk17b
159	8.26e-20	1.97705	0.829	0.434	4.58e-15	B lymphocytes	Cd37
160	6.2e-19	1.98046	0.805	0.406	3.44e-14	B lymphocytes	Mef2c
161	0	2.39272	0.923	0.003	0	ECs	Gpihbp1
162	0	2.19574	0.846	0.002	0	ECs	Cldn5
163	0	2.17963	1	0.005	0	ECs	Esam
164	0	2.07165	0.962	0.004	0	ECs	Ptprb
165	7.83e-270	2.90308	1	0.017	4.34e-265	ECs	Cdh5
166	1.9e-262	2.12521	0.808	0.011	1.06e-257	ECs	Plvap
167	1.72e-211	1.99621	1	0.023	9.51e-207	ECs	Flt1
168	1.27e-118	2.12023	0.846	0.031	7.06e-114	ECs	Aqp1
169	6.05e-109	2.63095	0.962	0.047	3.35e-104	ECs	Egfl7
170	1.15e-106	2.5722	1	0.052	6.4e-102	ECs	Pecam1
171	3.27e-46	2.3611	1	0.134	1.81e-41	ECs	Sparcl1
172	1.74e-41	2.65813	1	0.156	9.67e-37	ECs	Col4a2
173	7.8e-40	2.38482	1	0.16	4.33e-35	ECs	Ly6c1
174	2.25e-38	2.96203	1	0.176	1.25e-33	ECs	Col4a1
175	7.69e-37	2.06317	1	0.186	4.27e-32	ECs	Cd34
176	9.89e-35	3.56101	0.962	0.175	5.49e-30	ECs	Fabp4
177	2.37e-32	2.49828	1	0.225	1.31e-27	ECs	Cav1
178	2.94e-31	2.42845	1	0.22	1.63e-26	ECs	Tm4sf1
179	1.29e-30	2.07599	1	0.184	7.15e-26	ECs	Ctla2a
180	5.95e-25	2.64437	1	0.285	3.3e-20	ECs	Igfbp7
