# Supplementary material for: Single‐cell RNA sequencing and lipidomics reveal cell and lipid dynamics of fat infiltration in skeletal muscle
Source: J Cachexia Sarcopenia Muscle. 2020 Nov 27;12(1):109–29. doi: 10.1002/jcsm.12643 (PMC7890272; doi:10.1002/jcsm.12643)
Supplement: Supplementary file 5 — Table S4 Supporting Information [file JCSM-12-109-s005.xlsx]

## Sheet: FAPs-clustering50
Gene	Modules
Sned1	1
Ptx3	1
Hp	1
Fth1	1
Il1r1	1
Cxcl12	1
Emb	1
Ccl7	1
Id3	1
Tnfaip2	1
Tmem176a	1
Tmem176b	1
Ly6a	1
Sfrp2	1
Irf7	1
Mt2	1
Aldh1a2	1
Gas6	1
Cyp26b1	1
Apoe	1
G0s2	1
Cdkn1a	1
Sfrp1	1
Cxcl9	1
Cd74	1
C1qtnf3	1
Aspn	1
Col5a1	1
Cthrc1	1
Thbs2	1
Sulf2	1
Ptn	1
Lrrc17	1
Tgfbi	1
Ifi27l2a	1
Chl1	1
Gfra1	1
Sulf1	1
Ctsb	1
Ltbp1	1
Angptl4	1
Arsi	1
Col23a1	1
Slc16a2	1
C1qtnf6	1
Il4ra	1
Sod3	1
1500015O10Rik	1
Tnmd	1
Col11a2	1
Col11a1	1
Ctsd	1
Rgs2	1
Mafb	1
Cebpb	2
S100a4	2
Cxcl1	2
Nfkbia	2
Ccl2	2
Sdc4	2
Serpine1	2
Cxcl5	2
Phlda1	2
Gm14636	2
Ptgs2	2
Pgk1	2
Fam162a	2
Ndufa4l2	2
Cxcl2	2
Csrp2	2
Col12a1	2
Tnc	2
Palld	2
Ccn4	2
Ncam1	2
Col8a1	2
Myl9	2
Ddah1	2
Rflnb	2
Thbs1	2
Lpl	3
Efemp1	3
Mt1	3
Postn	3
Col1a1	3
Col5a2	3
Fibin	3
Col1a2	3
Mest	3
Pamr1	3
Mmp14	3
Angptl1	3
Cilp	3
Itm2a	3
Plagl1	3
Lsp1	3
Ogn	3
Thbs4	3
Fndc1	3
Mfap4	3
Sox4	3
H19	3
Clec3b	3
Itih5	3
Dcn	3
Entpd2	3
Serping1	3
Apod	3
C1s1	3
Tnxb	3
Marcks	3
Nid1	3
Col14a1	3
Cygb	3
Mfap2	3
Islr	3
Gsn	3
Ace	3
Abca8a	3
Lum	3
Selenop	3
Lbp	3
Scara5	3
Htra3	3
Igfbp4	3
Rarres2	3
Slfn5	3
Prelp	3
Txnip	3
Podn	3
Cdkn1c	3
Plpp3	3
Cst3	3
Cpxm1	3
Peg3	3
Eln	3
Pi16	3
Adamts5	3
C3	3
C4b	3
Col4a1	3
Mgp	3
Sema3c	3
Cd34	3
Klf4	3
Serpina3n	3
Ly6c1	3
Igfbp5	3
Cxcl14	3
Igfbp6	3
Vtn	3
Mmp3	3
Clip4	3
Fxyd6	3
Ggt5	3
Igf1	3
Scn7a	3
Smoc2	3
Ly6h	3
Col3a1	3
Mmp2	3
Pdpn	3
Pcsk5	3
Comp	3
Abi3bp	3
Dpt	3
Nbl1	3
Igfbp7	3
Serpine2	3
Tgfbr2	3
Prg4	3
Gpx3	3
Kera	3
Ptx4	3
Cilp2	3
Chodl	3
Fmod	3
Gas2	3
Ptgis	3
Matn4	3
Ptprd	3
Itgbl1	3
Myo1e	3
Cpxm2	3
Lpar1	3
Ssc5d	3
Ctsk	3
Egfl6	3
Ckb	3
Fbln7	3
Mxra8	3
Pmepa1	3
Gadd45a	3
Crispld2	3
Enpp1	4
Loxl2	4
Tagln	4
Acta2	4
Tgfb2	4
Crip1	4
Tpm2	4
Tm4sf1	4
Col5a3	4
Pclaf	4
Ccna2	4
Cdca8	4
Birc5	4
Mki67	4
Tk1	4
Hmmr	4
Tpx2	4
Ube2c	4
Smc2	4
Spc24	4
Top2a	4
Prc1	4
Cenpf	4
Cdk1	4
Rrm2	4
Ccnb1	4
Cenpe	4
Hist1h1b	4
Lmnb1	4
Rrm1	4
Tuba1b	4
Hmgb2	4
Cdc20	4
Tubb5	4
Tmpo	4
Cdca3	4
H2afz	4
Stmn1	4
Ran	4
Anp32b	4
Ptma	4
Smc4	4
Tyms	4
Cks2	4
Nucks1	4
Dek	4
Tubb6	4
Ranbp1	4
Cenpa	4
Dut	4
Lig1	4
Ube2s	4
Selenoh	4
Hmgb1	4
Tubb4b	4
H2afx	4
Hist1h1e	4
Ccnd1	4
Hbegf	4
Gng11	4
