# Supplementary material for: Single‐cell RNA sequencing and lipidomics reveal cell and lipid dynamics of fat infiltration in skeletal muscle
Source: J Cachexia Sarcopenia Muscle. 2020 Nov 27;12(1):109–29. doi: 10.1002/jcsm.12643 (PMC7890272; doi:10.1002/jcsm.12643)
Supplement: Supplementary file 6 — Table S5 Supporting Information [file JCSM-12-109-s006.xlsx]

## Sheet: sheet1
Gene	Modules
Selenop	1
Itm2b	1
Apoe	1
C1qc	1
C1qa	1
C1qb	1
Unc93b1	1
Trf	1
Lyz2	1
Ms4a7	1
Ypel3	1
Rgs10	1
Ly86	1
Serinc3	1
Calhm6	1
Fcgr3	1
Csf1r	1
Aif1	1
Tmem176b	1
Ctsh	1
Ms4a6b	1
Pltp	1
Cd300c2	1
Tnfaip8l2	1
Tmem176a	1
Adgre1	1
Maf	1
Ccdc152	1
Lst1	1
Glul	1
Fcgr2b	1
Fcgrt	1
Lpcat2	1
Abca1	1
Wfdc17	1
Tmem86a	1
Clec4n	1
Cxcl16	1
Igf1	1
Ccl8	1
Pou2f2	1
Txnip	1
Vcam1	1
Fosb	1
Jun	1
Fcrls	1
AW112010	1
Klf2	1
Ifit3	1
Fcgr1	1
Marcksl1	1
Ier3	1
Irf7	1
Ccl12	1
Ctsb	1
Trem2	1
Mafb	1
Gdf15	1
Egr1	1
2410006H16Rik	2
Ehd1	2
S100a6	2
Ifitm3	2
Dab2	2
Plac8	2
Pid1	2
Tgfbi	2
Ccl9	2
Ly6a	2
Ccnd1	2
Ccl6	2
Id3	2
Il1b	2
Crip1	2
H2-Eb1	2
H2-Ab1	2
Tnip3	2
Lsp1	2
Cd74	2
H2-Aa	2
Ltb4r1	2
Mgl2	2
Ear2	2
Fxyd5	2
Olfm1	2
H2-DMa	2
Naaa	2
Srgn	2
Eps8	2
Cytip	2
Mcub	2
Cd52	2
Tmsb10	2
S100a11	2
Ciita	2
Gda	2
Slamf9	2
Mmp12	2
Emb	2
AA467197	2
Kdm6b	2
Anxa2	2
Fn1	2
Traf1	2
Lpl	2
Mmp19	2
Lyz1	2
2020-09-03	2
Xcr1	2
Clec9a	2
Flt3	2
Gpr171	2
Jaml	2
Ifi205	2
2020-09-06	2
Cd24a	2
Cbfa2t3	2
Ece1	2
Rnase6	2
Wdfy4	2
Ahr	2
Irf8	2
Itgb7	2
Cst3	2
Trim35	2
Gcnt2	2
Pfkp	2
Fgl2	2
Ppt1	2
Slc25a20	2
Sub1	2
Psmb8	2
Psmb9	2
H2afy	2
Pmaip1	2
C5ar1	3
Slfn4	3
Ms4a6d	3
Ms4a4c	3
Basp1	3
Ccl7	3
Clec4d	3
BC005537	3
Ly6c2	3
Cebpb	3
Ccl2	3
Msr1	3
Cxcl2	3
Prdx1	3
Hspa5	3
Ccr5	3
Il10	3
Pf4	3
Hmox1	3
Thbs1	3
Ccr1	3
Chil3	3
Cd14	3
Tnf	3
Ptgs2	3
Il1rn	3
Cbr2	3
Cd68	3
Fabp5	3
Plin2	3
Gpnmb	3
Cstb	3
Rnh1	3
Syngr1	3
Lhfpl2	3
Ctsd	3
Por	3
Fabp4	3
Ctsz	3
Lat2	3
Psmb6	3
Lgals1	3
Spp1	3
Nceh1	3
Aprt	3
Lgmn	3
Capg	3
Atp6v1a	3
Ctsl	3
Adam8	3
Fnip2	3
Osbpl8	3
Pgam1	3
Atp6v1c1	3
Fam129b	3
Rab7b	3
Slc6a8	3
Msrb1	3
Cd63	3
Rgs1	3
Plk2	3
Sgk1	3
Malt1	3
Pclaf	4
Ccna2	4
Prc1	4
Nusap1	4
Top2a	4
Birc5	4
Mki67	4
Cdk1	4
Racgap1	4
Tk1	4
Tpx2	4
Spc24	4
Cdca8	4
Cenpe	4
Ccnb1	4
Cdca3	4
Smc2	4
Cenpf	4
Stmn1	4
Hist1h1b	4
Rrm1	4
Cks1b	4
Tyms	4
Ube2c	4
Tmpo	4
Smc4	4
Tubb5	4
Tuba1b	4
Lig1	4
Atad2	4
Gmnn	4
Incenp	4
Lmnb1	4
Hmgb2	4
Anp32b	4
Ptma	4
Tagln2	4
Nucks1	4
Ube2s	4
H2afz	4
Ran	4
Hmgb1	4
Tubb4b	4
Cks2	4
Ranbp1	4
Dek	4
Cenpa	4
Pcna	4
H2afv	4
Slc9b2	4
Bdh2	4
Ocstamp	4
Mmp9	4
Coq8a	4
Mt3	4
Chchd10	4
Atp6v0d2	4
Jdp2	4
Ctsk	4
Nfatc1	4
Nrp2	4
2810025M15Rik	4
Actn1	4
Atp5b	4
S100a4	4
Lmna	4
Txn1	4
Xpr1	4
Atp5g1	4
Mdh2	4
Cyc1	4
Hsd17b10	4
Atp5g3	4
Uqcr11	4
Atp5a1	4
Uqcr10	4
Acp5	4
C1qbp	4
Tfrc	4
Ybx3	4
Nudt22	4
Ndufa4	4
Slc25a4	4
Vim	4
S100a10	4
Ppp1r14b	4
1110008P14Rik	4
Hspd1	4
mt-Nd2	4
Mdh1	4
Cycs	4
mt-Cytb	4
Mif	4
Atp6v1b2	4
Mmp14	4
Pstpip1	4
Snx10	4
Ckb	4
Eef1b2	4
